# Supplementary material for: Sex Differences in Dietary-Induced Liver Steatosis and Insulin Receptor-Related Signaling in Aged Mice Lacking Serotonin Transporter
Source: Int J Mol Sci. 2026 Mar 20;27(6):2836. doi: 10.3390/ijms27062836 (PMC13027350; doi:10.3390/ijms27062836)
Supplement: Supplementary file 1 [file ijms-27-02836-s001.zip]

Archive with 1 entries (1 files):
- ijms-4188891-supplementary.pdf
